# Supplementary material for: Complementary Experimental Methods to Obtain Thermodynamic Parameters of Protein Ligand Systems
Source: Int J Mol Sci. 2022 Nov 17;23(22):14198. doi: 10.3390/ijms232214198 (PMC9692857; doi:10.3390/ijms232214198)
Supplement: Supplementary file 1 [file ijms-23-14198-s001.zip]

Archive with 1 entries (1 files):
- ijms-2041034-supplementary.pdf
